# Supplementary material for: Piperonylic Acid Promotes Hair Growth by Activation of EGFR and Wnt/β-Catenin Pathway
Source: Int J Mol Sci. 2024 Oct 7;25(19):10774. doi: 10.3390/ijms251910774 (PMC11476903; doi:10.3390/ijms251910774)
Supplement: Supplementary file 1 [file ijms-25-10774-s001.zip]

Archive with 1 entries (1 files):
- ijms-3226182-supplementary.pdf
